# Supplementary material for: Knapsack - TOPSIS Technique for Vertical Handover in Heterogeneous Wireless Network
Source: PLoS One. 2015 Aug 3;10(8):e0134232. doi: 10.1371/journal.pone.0134232 (PMC4523173; doi:10.1371/journal.pone.0134232)
Supplement: S1 Data Set — (XLSX) [file pone.0134232.s001.xlsx]

## Sheet: Sheet1
-Nw	---	-Ma	0	-Md	ffffffff	-Ms	a	-Mt	800	-Is	10.255	-Id	-1.255	-It	AODV	-Il	48	-If	0	-Ii	0	-Iv	30	-P	aodv	-Pt	0x2	-Ph	1	-Pb
-Nw	---	-Ma	0	-Md	ffffffff	-Ms	a	-Mt	800	-Is	10.255	-Id	-1.255	-It	AODV	-Il	48	-If	0	-Ii	0	-Iv	30	-P	aodv	-Pt	0x2	-Ph	1	-Pb
-Nw	---	-Ma	0	-Md	ffffffff	-Ms	a	-Mt	800	-Is	10.255	-Id	-1.255	-It	AODV	-Il	48	-If	0	-Ii	0	-Iv	30	-P	aodv	-Pt	0x2	-Ph	1	-Pb
-Nw	---	-Ma	0	-Md	ffffffff	-Ms	a	-Mt	800	-Is	10.255	-Id	-1.255	-It	AODV	-Il	48	-If	0	-Ii	0	-Iv	30	-P	aodv	-Pt	0x2	-Ph	1	-Pb
-Nw	---	-Ma	242e	-Md	a	-Ms	8	-Mt	0
-Nw	---	-Ma	22f4	-Md	8	-Ms	0	-Mt	0
-Nw	---	-Ma	13a	-Md	a	-Ms	8	-Mt	800	-Is	8.1	-Id	10	-It	cbr	-Il	1020	-If	0	-Ii	28	-Iv	30	-Pn	cbr	-Pi	2	-Pf	1	-Po
-Nw	---	-Ma	13a	-Md	a	-Ms	8	-Mt	800	-Is	8.1	-Id	10	-It	cbr	-Il	1020	-If	0	-Ii	28	-Iv	30	-Pn	cbr	-Pi	2	-Pf	1	-Po
-Nw	---	-Ma	0	-Md	8	-Ms	0	-Mt	0
-Nw	---	-Ma	0	-Md	ffffffff	-Ms	8	-Mt	800	-Is	8.255	-Id	-1.255	-It	AODV	-Il	48	-If	0	-Ii	0	-Iv	29	-P	aodv	-Pt	0x2	-Ph	2	-Pb
-Nw	---	-Ma	0	-Md	ffffffff	-Ms	8	-Mt	800	-Is	8.255	-Id	-1.255	-It	AODV	-Il	48	-If	0	-Ii	0	-Iv	29	-P	aodv	-Pt	0x2	-Ph	2	-Pb
-Nw	---	-Ma	0	-Md	ffffffff	-Ms	8	-Mt	800	-Is	8.255	-Id	-1.255	-It	AODV	-Il	48	-If	0	-Ii	0	-Iv	29	-P	aodv	-Pt	0x2	-Ph	2	-Pb
-Nw	---	-Ma	0	-Md	ffffffff	-Ms	8	-Mt	800	-Is	8.255	-Id	-1.255	-It	AODV	-Il	48	-If	0	-Ii	0	-Iv	29	-P	aodv	-Pt	0x2	-Ph	2	-Pb
-Nw	---	-Ma	0	-Md	ffffffff	-Ms	8	-Mt	800	-Is	8.255	-Id	-1.255	-It	AODV	-Il	48	-If	0	-Ii	0	-Iv	29	-P	aodv	-Pt	0x2	-Ph	2	-Pb
-Nw	---	-Ma	0	-Md	ffffffff	-Ms	8	-Mt	800	-Is	8.255	-Id	-1.255	-It	AODV	-Il	48	-If	0	-Ii	0	-Iv	29	-P	aodv	-Pt	0x2	-Ph	2	-Pb
-Nw	---	-Ma	0	-Md	ffffffff	-Ms	8	-Mt	800	-Is	8.255	-Id	-1.255	-It	AODV	-Il	48	-If	0	-Ii	0	-Iv	29	-P	aodv	-Pt	0x2	-Ph	2	-Pb
-Nw	---	-Ma	0	-Md	ffffffff	-Ms	8	-Mt	800	-Is	8.255	-Id	-1.255	-It	AODV	-Il	48	-If	0	-Ii	0	-Iv	29	-P	aodv	-Pt	0x2	-Ph	2	-Pb
-Nw	---	-Ma	0	-Md	ffffffff	-Ms	8	-Mt	800	-Is	8.255	-Id	-1.255	-It	AODV	-Il	48	-If	0	-Ii	0	-Iv	29	-P	aodv	-Pt	0x2	-Ph	2	-Pb
-Nw	---	-Ma	0	-Md	ffffffff	-Ms	8	-Mt	800	-Is	8.255	-Id	-1.255	-It	AODV	-Il	48	-If	0	-Ii	0	-Iv	29	-P	aodv	-Pt	0x2	-Ph	2	-Pb
-Nw	---	-Ma	0	-Md	ffffffff	-Ms	8	-Mt	800	-Is	8.255	-Id	-1.255	-It	AODV	-Il	48	-If	0	-Ii	0	-Iv	29	-P	aodv	-Pt	0x2	-Ph	2	-Pb
-Nw	---	-Ma	0	-Md	ffffffff	-Ms	8	-Mt	800	-Is	8.255	-Id	-1.255	-It	AODV	-Il	48	-If	0	-Ii	0	-Iv	29	-P	aodv	-Pt	0x2	-Ph	2	-Pb
-Nw	---	-Ma	0	-Md	ffffffff	-Ms	8	-Mt	800	-Is	8.255	-Id	-1.255	-It	AODV	-Il	48	-If	0	-Ii	0	-Iv	29	-P	aodv	-Pt	0x2	-Ph	2	-Pb
-Nw	---	-Ma	0	-Md	ffffffff	-Ms	8	-Mt	800	-Is	8.255	-Id	-1.255	-It	AODV	-Il	48	-If	0	-Ii	0	-Iv	29	-P	aodv	-Pt	0x2	-Ph	2	-Pb
-Nw	---	-Ma	0	-Md	ffffffff	-Ms	8	-Mt	800	-Is	8.255	-Id	-1.255	-It	AODV	-Il	48	-If	0	-Ii	0	-Iv	29	-P	aodv	-Pt	0x2	-Ph	2	-Pb
-Nw	---	-Ma	0	-Md	ffffffff	-Ms	8	-Mt	800	-Is	8.255	-Id	-1.255	-It	AODV	-Il	48	-If	0	-Ii	0	-Iv	29	-P	aodv	-Pt	0x2	-Ph	2	-Pb
-Nw	---	-Ma	0	-Md	ffffffff	-Ms	1	-Mt	800	-Is	1.255	-Id	-1.255	-It	AODV	-Il	48	-If	0	-Ii	0	-Iv	29	-P	aodv	-Pt	0x2	-Ph	2	-Pb
-Nw	---	-Ma	0	-Md	ffffffff	-Ms	1	-Mt	800	-Is	1.255	-Id	-1.255	-It	AODV	-Il	48	-If	0	-Ii	0	-Iv	29	-P	aodv	-Pt	0x2	-Ph	2	-Pb
-Nw	---	-Ma	0	-Md	ffffffff	-Ms	6	-Mt	800	-Is	6.255	-Id	-1.255	-It	AODV	-Il	48	-If	0	-Ii	0	-Iv	29	-P	aodv	-Pt	0x2	-Ph	2	-Pb
-Nw	---	-Ma	0	-Md	ffffffff	-Ms	6	-Mt	800	-Is	6.255	-Id	-1.255	-It	AODV	-Il	48	-If	0	-Ii	0	-Iv	29	-P	aodv	-Pt	0x2	-Ph	2	-Pb

## Sheet: Sheet2
x1	time	zone
d	0.455832	0
d	0.504119	0
d	0.725047	0
d	0.725895	0
d	0.740913	0
d	0.928715	0
d	0.929563	0
d	1.02996	0
d	1.10062	0
d	25.0471	0
d	30.0387	0
d	30.0395	0
d	35.038	0
d	37.0076	0
d	37.0084	0
d	37.0109	0
d	37.0117	0
d	0.105031	5
d	0.105879	5
d	0.508948	5
d	1.16027	5
d	1.22702	5
d	37.0076	2
d	0.0169146	2
d	0.0177626	2
d	0.455832	2
d	0.508949	2
d	0.928715	2
d	0.929563	2
d	1.01218	2
d	1.01303	2
d	1.141	2
d	1.14185	2
d	1.16027	2
d	1.22702	2
d	30.0387	2
d	37.005	2
d	0.0182774	3
d	0.0191254	3
d	0.303663	3
d	0.304511	3
d	0.928715	3
d	0.929563	3
d	1.01218	3
d	1.01303	3
d	1.10146	3
d	1.141	3
d	1.14185	3
d	1.16027	3		Dealy measure
d	1.22702	3
d	30.0387	3		0 0 0
d	30.0395	3
d	35.0592	3		1 0 0
d	41.0151	3
d	0.0169152	4		2 0 0
d	0.456679	4
d	25.0501	4		3 0 0
d	30.0443	4
d	0.0269858	5		4 0 0
d	0.105879	5
d	0.209886	5		5 0 0
d	0.504966	5
d	0.508101	5		5 0 0
d	0.927351	5
d	0.928199	5		6 0 0
d	1.01218	5
d	1.0295	5		7 0 0
d	1.141	5
d	1.22702	5		8 0 0
d	0.105879	6
d	0.303663	6		9 0 0
d	0.304511	6
d	0.928715	6		10 0 0
d	0.929563	6
d	0.934617	6		11 0.0922636751 1.8452735014
d	0.970816	6
d	1.01218	6		12 0.0469722489 0.9394449786
d	1.01303	6
d	1.10146	6		13 0.0330637532 0.6612750647
d	1.141	6
d	1.14185	6		14 0.0263124171 0.5262483424
d	1.16027	6
d	1.22618	6		14 0.0223246666 0.4464933328
d	1.22702	6
d	30.0387	6		15 0.0197084837 0.3941696731
d	30.0395	6
d	35.0592	6		16 0.0178356865 0.3567137294
d	41.0151	6
d	0.105879	7		17 0.016438157 0.3287631407
d	0.349405	7
d	0.508949	7		18 0.0153559073 0.3071181453
d	0.928715	7
d	1.01218	7		19 0.0144925486 0.2898509711
d	1.141	7
d	1.14185	7		20 0.0137876207 0.2757524139
d	1.15942	7
d	1.22702	7		21 0.0134566337 0.2691326741
d	35.0592	7
d	41.0151	7		22 0.0132179156 0.2643583117
d	100	7
d	0.105879	8		23 0.0130252727 0.2605054536
d	0.508948	8
d	1.01218	8		23 0.012897557 0.2579511391
d	1.01303	8
d	1.02996	8		24 0.012662197 0.2532439403
d	1.16027	8
d	1.22702	8		25 0.012517136 0.2503427194
d	37.0076	8
d	0.026986	9		26 0.0124322626 0.2486452517
d	0.105879	9
d	0.209886	9		27 0.0122887415 0.2457748305
d	0.303663	9
d	0.349405	9		28 0.012136168 0.2427233592
d	0.504966	9
d	0.927351	9		29 0.0120136657 0.2402733147
d	0.928199	9
d	1.01218	9		30 0.0119017296 0.2380345923
d	1.0295	9
d	1.141	9		31 0.0119093879 0.2381877579
d	1.22702	9
d	35.0584	9		32 0.0119919783 0.2398395665
d	37.0042	9
d	37.005	9		32 0.0120575341 0.2411506811
d	37.0084	9
d	0.105879	10		33 0.012073405 0.2414680993
d	0.303663	10
d	0.508948	10		34 0.0121200852 0.2424017048
d	0.928715	10
d	0.929563	10		35 0.0121629671 0.2432593416
d	1.141	10
d	1.14185	10		36 0.0121165903 0.2423318057
d	25.0471	10
d	37.0109	10		37 0.0121188286 0.2423765716
d	0.016915	11
d	0.508949	11		38 0.0121719963 0.2434399267
d	25.0471	11
d	0.0182777	12		39 0.01216465 0.2432929997
d	0.456679	12
d	1.02996	12		40 0.0121475356 0.2429507116
d	1.28966	12
d	30.0387	12		41 0.0121609689 0.2432193773
d	35.0592	12
d	41.0151	12		41 0.0121871717 0.2437434332
d	0.508948	13
d	0.610381	13		42 0.0122759638 0.2455192751
d	0.611229	13
d	0.725047	13		43 0.0122579755 0.2451595104
d	0.928715	13
d	0.929563	13		44 0.0122837549 0.2456750982
d	1.01218	13
d	1.01303	13		45 0.0122958928 0.245917856
d	1.141	13
d	1.14185	13		46 0.0122667411 0.2453348221
d	1.22702	13
d	1.33674	13		47 0.0122754483 0.2455089654
d	1.35204	13
d	35.038	13		48 0.0122561858 0.2451237156
d	35.0592	13
d	41.0151	13		49 0.01225011 0.2450021999
d	25.0501	14
d	30.0443	14		50 0.0122301197 0.2446023939
d	37.0012	15
d	100	15		50 0.0121920098 0.2438401956
f	0.316968	0
f	0.333123	0		Throughput
f	0.335081	0
f	0.40986	0		Time(s) Topsis% Topsis with Zonegateway%
f	0.442255	0
f	0.46097	0
f	0.506742	0		0 0 0
f	0.52646	0
f	0.544384	0		20 24 8
f	0.711066	0
f	0.73277	0		40 38 12
f	0.734649	0
f	0.753911	0		60 39 14
f	0.75579	0
f	0.909702	0		80 46 14.3
f	0.911641	0
f	0.941346	0		100 47 15.7
f	0.956057	0
f	0.958115	0		120 58.4 15.8
f	1.12851	0
f	1.158	0
f	1.31662	2
f	1.35662	2
f	30.0499	5
f	41.0147	5
f	41.0203	5
f	41.0242	5
f	41.0322	5
f	41.0364	5
f	0.939489	6
f	0.96782	6
f	0.970816	2
f	1.13968	2
f	1.23679	6
f	1.26202	2
f	1.27885	9
f	1.29257	9
f	1.32653	9
f	1.35906	6
f	1.42152	6
f	1.42371	6
f	1.02786	7
f	1.15267	7
f	1.17626	7

## Sheet: Sheet3
-Nz	0	-Ne	-1	-Nl	RTR	-Nw	---	-Ma	0	-Md
-Nz	0	-Ne	-1	-Nl	RTR	-Nw	---	-Ma	0	-Md
-Nz	0	-Ne	-1	-Nl	RTR	-Nw	---	-Ma	0	-Md
-Nz	0	-Ne	-1	-Nl	RTR	-Nw	---	-Ma	0	-Md
-Nz	0	-Ne	-1	-Nl	RTR	-Nw	---	-Ma	0	-Md
-Nz	0	-Ne	-1	-Nl	MAC	-Nw	---	-Ma	0	-Md
-Nz	0	-Ne	-1	-Nl	MAC	-Nw	---	-Ma	0	-Md
-Nz	0	-Ne	-1	-Nl	MAC	-Nw	---	-Ma	0	-Md
-Nz	0	-Ne	-1	-Nl	MAC	-Nw	---	-Ma	0	-Md
-Nz	0	-Ne	-1	-Nl	MAC	-Nw	---	-Ma	0	-Md
-Nz	0	-Ne	-1	-Nl	MAC	-Nw	---	-Ma	0	-Md
-Nz	0	-Ne	-1	-Nl	RTR	-Nw	---	-Ma	0	-Md
-Nz	0	-Ne	-1	-Nl	RTR	-Nw	---	-Ma	0	-Md
-Nz	0	-Ne	-1	-Nl	RTR	-Nw	---	-Ma	0	-Md
-Nz	0	-Ne	-1	-Nl	RTR	-Nw	---	-Ma	0	-Md
-Nz	0	-Ne	-1	-Nl	RTR	-Nw	---	-Ma	0	-Md
-Nz	0	-Ne	-1	-Nl	RTR	-Nw	---	-Ma	0	-Md
-Nz	0	-Ne	-1	-Nl	MAC	-Nw	---	-Ma	24ce	-Md
-Nz	0	-Ne	-1	-Nl	MAC	-Nw	---	-Ma	2394	-Md
-Nz	0	-Ne	-1	-Nl	MAC	-Nw	---	-Ma	13a	-Md
-Nz	0	-Ne	-1	-Nl	AGT	-Nw	---	-Ma	13a	-Md
-Nz	0	-Ne	-1	-Nl	RTR	-Nw	---	-Ma	0	-Md
-Nz	0	-Ne	-1	-Nl	MAC	-Nw	---	-Ma	0	-Md
-Nz	0	-Ne	-1	-Nl	MAC	-Nw	---	-Ma	58e	-Md
-Nz	0	-Ne	-1	-Nl	MAC	-Nw	---	-Ma	454	-Md
